# Supplementary material for: Lipoprotein(a) plasma levels are not associated with survival after acute coronary syndromes: An observational cohort study
Source: PLoS One. 2020 Jan 9;15(1):e0227054. doi: 10.1371/journal.pone.0227054 (PMC6952077; doi:10.1371/journal.pone.0227054)
Supplement: S1 File — (XLSX) [file pone.0227054.s001.xlsx]

## Sheet: Tabelle1
Lp(a) (mg/dL)	Lp(a) group	outcome (dead)	time untill death or due day (December 31st, 2014) (days)
6	1	0	3687
6	1	0	3554
6	1	0	3390
6	1	0	2520
6	1	0	2327
6	1	0	1668
6	1	1	1979
7	1	0	1570
7	1	1	1559
7	1	1	618
7	1	0	3153
7	1	0	3583
7	1	0	2899
7	1	0	2809
7	1	0	3378
7	1	0	3009
7	1	0	3414
7	1	0	2949
7	1	0	3210
8	1	0	2883
8	1	0	1403
8	1	0	2939
8	1	0	3424
8	1	0	1794
8	1	0	3018
8	1	0	3526
8	1	0	3098
8	1	0	3226
8	1	1	2364
8	1	1	1414
8	1	1	639
8	1	0	1681
8	1	0	2049
8	1	0	3411
8	1	0	1477
9	1	0	2646
9	1	0	3222
9	1	0	2891
9	1	0	3604
9	1	0	1598
9	1	0	2317
9	1	1	2956
9	1	1	1389
9	1	0	3086
9	1	0	3518
9	1	0	2503
9	1	0	2083
10	1	1	3
10	1	0	2281
10	1	0	976
10	1	0	1213
10	1	0	3341
10	1	0	3308
10	1	0	933
10	1	0	2887
10	1	0	2855
10	1	0	1741
10	1	0	858
10	1	0	1730
10	1	1	2808
10	1	0	3479
10	1	0	3028
10	1	0	2917
10	1	0	2647
10	1	0	1615
10	1	0	1175
10	1	0	2610
10	1	0	3663
10	1	0	3728
10	1	1	2408
10	1	0	972
10	1	0	2965
10	1	0	2236
10	1	1	725
11	1	1	16
11	1	1	77
11	1	1	283
11	1	0	1740
11	1	0	2111
11	1	0	1487
11	1	0	3258
11	1	0	1735
11	1	1	1170
11	1	0	2228
11	1	0	1172
11	1	0	817
11	1	0	2759
11	1	0	1011
11	1	0	2275
11	1	0	1278
11	1	1	1110
11	1	0	1772
11	1	0	789
11	1	0	1075
11	1	0	1066
11	1	0	3306
11	1	0	3492
11	1	0	2047
11	1	0	1915
11	1	0	1398
12	1	0	2964
12	1	0	3482
12	1	0	3166
12	1	0	3097
12	1	0	2867
12	1	0	3354
12	1	0	3357
12	1	0	3248
12	1	0	3158
12	1	0	1771
12	1	0	2620
12	1	0	1096
12	1	0	1734
12	1	0	2928
12	1	1	3061
12	1	0	3855
12	1	0	1612
12	1	0	3450
12	1	0	3034
12	1	1	961
12	1	0	2583
12	1	1	440
12	1	0	3565
12	1	0	880
12	1	0	3134
12	1	0	1743
13	1	1	123
13	1	1	72
13	1	0	2067
13	1	0	3494
13	1	0	2221
13	1	0	3024
13	1	0	809
13	1	0	1494
13	1	0	1124
13	1	0	1835
13	1	0	3966
13	1	0	1175
13	1	0	1616
13	1	0	1783
13	1	0	2845
13	1	0	3503
13	1	0	2222
13	1	0	1783
13	1	0	929
13	1	0	3594
13	1	1	3044
13	1	0	3984
13	1	0	1558
13	1	0	3358
13	1	0	3302
13	1	0	2686
13	1	1	1221
13	1	0	1498
13	1	0	1144
13	1	0	3283
13	1	0	2025
14	1	0	1587
14	1	0	3990
14	1	1	2851
14	1	0	1653
14	1	0	1208
14	1	0	2004
14	1	0	787
14	1	1	2721
14	1	0	1633
14	1	0	3926
14	1	0	3283
14	1	0	3248
14	1	0	3012
14	1	0	2863
14	1	0	3343
14	1	1	573
14	1	0	2839
14	1	1	1430
14	1	0	3550
14	1	0	1415
14	1	0	3145
14	1	0	3104
14	1	0	1762
14	1	0	1798
14	1	0	1763
14	1	0	1613
14	1	0	2308
14	1	1	3419
14	1	0	3300
14	1	0	1231
14	1	0	2942
14	1	1	2852
14	1	0	3510
14	1	0	3343
14	1	0	2989
14	1	0	2061
14	1	0	1610
14	1	0	1922
15	2	1	1
15	2	1	28
15	2	1	8
15	2	1	67
15	2	1	63
15	2	1	317
15	2	0	2839
15	2	0	733
15	2	0	1290
15	2	0	1626
15	2	0	3439
15	2	0	3369
15	2	0	3974
15	2	1	1944
15	2	0	1623
15	2	0	2121
15	2	1	723
15	2	1	657
15	2	0	2083
15	2	0	1071
15	2	0	3992
15	2	0	2835
15	2	0	2989
15	2	0	3522
15	2	0	1906
15	2	0	3237
15	2	0	2478
15	2	0	2216
16	2	1	23
16	2	1	196
16	2	0	1267
16	2	0	3267
16	2	0	2978
16	2	0	2298
16	2	0	2403
16	2	0	1867
16	2	0	3943
16	2	0	1907
16	2	0	1834
16	2	0	1158
16	2	0	3017
16	2	0	827
16	2	0	788
16	2	0	1690
16	2	0	3216
16	2	0	1036
16	2	0	966
16	2	0	1807
16	2	0	1127
16	2	0	1007
16	2	0	3601
16	2	0	1304
16	2	0	3463
16	2	0	3272
16	2	0	1832
16	2	0	1166
16	2	0	1002
16	2	1	2393
16	2	1	3079
16	2	0	2612
17	2	1	40
17	2	0	944
17	2	1	2997
17	2	0	2918
17	2	0	808
17	2	0	1071
17	2	1	3140
17	2	0	1490
17	2	0	2439
17	2	1	1662
17	2	1	2738
17	2	0	2951
17	2	0	1860
17	2	0	3942
17	2	1	775
17	2	0	3261
17	2	0	1123
17	2	0	1108
17	2	1	2100
17	2	0	2006
17	2	0	2958
17	2	0	3324
17	2	1	1798
17	2	0	1087
17	2	0	3549
17	2	0	1661
17	2	0	2991
17	2	0	1659
17	2	0	3995
17	2	0	1677
17	2	0	2272
17	2	0	2214
17	2	0	1274
17	2	0	1319
17	2	0	1109
17	2	0	2117
18	2	0	997
18	2	0	836
18	2	0	2028
18	2	0	890
18	2	0	2055
18	2	0	1536
18	2	0	1332
18	2	0	2228
18	2	0	3016
18	2	0	2272
18	2	0	906
18	2	0	984
18	2	1	2861
18	2	1	3102
18	2	0	3222
18	2	0	1617
18	2	0	856
18	2	0	3517
18	2	1	2263
18	2	0	1292
18	2	0	971
18	2	0	3914
18	2	0	786
18	2	0	3534
18	2	0	1565
18	2	0	936
18	2	0	2019
18	2	0	1106
18	2	0	1395
18	2	0	2033
19	2	1	275
19	2	1	99
19	2	0	3141
19	2	0	1489
19	2	0	798
19	2	1	808
19	2	0	3147
19	2	0	3627
19	2	0	3392
19	2	0	3182
19	2	0	3115
19	2	0	3326
19	2	0	1884
19	2	0	1087
19	2	1	877
19	2	0	1103
19	2	0	2077
19	2	0	3530
19	2	0	2856
19	2	0	2000
19	2	0	752
20	2	1	846
20	2	0	1275
20	2	1	527
20	2	0	3289
20	2	0	1479
20	2	0	1602
20	2	1	2072
20	2	0	1077
20	2	1	555
20	2	0	3547
20	2	0	1708
20	2	0	1780
20	2	0	2942
20	2	0	1880
20	2	0	2852
20	2	0	1705
21	2	1	158
21	2	0	1840
21	2	0	1565
21	2	0	1395
21	2	0	2951
21	2	0	3796
21	2	1	1597
21	2	0	3040
21	2	0	3752
21	2	0	901
21	2	0	1351
21	2	0	3152
21	2	0	800
21	2	0	3013
21	2	0	2270
21	2	0	1052
21	2	0	3562
21	2	0	2880
21	2	0	1189
21	2	0	1332
21	2	0	1228
22	2	0	1323
22	2	0	2144
22	2	0	3038
22	2	1	927
22	2	0	1083
22	2	0	1093
22	2	0	1612
22	2	0	2524
22	2	0	1656
22	2	0	1697
22	2	0	3231
22	2	0	3525
22	2	0	799
22	2	0	3301
22	2	0	2331
22	2	0	1767
22	2	0	3504
22	2	0	3000
22	2	0	2218
22	2	0	1151
22	2	0	1663
22	2	0	1137
22	2	0	2854
23	2	1	100
23	2	1	134
23	2	0	1312
23	2	0	3386
23	2	1	1353
23	2	0	3118
23	2	1	788
23	2	0	2259
23	2	0	925
23	2	0	1824
23	2	0	991
23	2	0	1814
23	2	1	2439
23	2	0	2207
23	2	0	1738
23	2	0	2206
23	2	0	3238
23	2	0	3609
23	2	0	1050
23	2	0	3125
23	2	0	1789
23	2	0	2110
23	2	0	2391
23	2	1	2253
23	2	0	2255
24	2	0	1417
24	2	0	1373
24	2	0	1876
24	2	0	2065
24	2	1	2120
24	2	0	2277
24	2	0	3590
24	2	0	2283
24	2	0	2865
24	2	0	1123
24	2	0	1911
24	2	0	2018
24	2	0	1926
24	2	0	1012
24	2	0	1737
24	2	0	1541
24	2	0	803
24	2	1	714
24	2	0	934
24	2	1	2057
24	2	0	3560
24	2	0	3583
24	2	0	2902
24	2	1	903
24	2	0	1054
24	2	1	1620
24	2	0	1058
25	2	1	19
25	2	1	2
25	2	1	33
25	2	0	760
25	2	0	1726
25	2	0	3438
25	2	0	3035
25	2	0	1073
25	2	0	1419
25	2	0	2138
25	2	0	1319
25	2	0	1094
25	2	0	3218
25	2	0	2349
25	2	0	1822
25	2	0	2052
25	2	0	2889
25	2	0	1678
25	2	0	3052
25	2	0	1669
25	2	0	2210
25	2	0	2179
25	2	0	1047
25	2	0	1167
25	2	1	2321
26	2	1	28
26	2	1	2479
26	2	1	1374
26	2	0	1108
26	2	0	3120
26	2	0	1557
26	2	0	732
26	2	0	1097
26	2	0	1127
26	2	0	844
26	2	1	2984
26	2	0	809
26	2	0	1286
26	2	0	1293
26	2	0	3444
26	2	0	2330
26	2	0	2218
26	2	0	890
26	2	0	2557
26	2	0	2383
26	2	0	2304
26	2	1	529
27	2	1	122
27	2	0	3117
27	2	0	2245
27	2	0	1088
27	2	0	3456
27	2	0	2887
27	2	0	3150
27	2	1	2979
27	2	0	1568
27	2	0	931
27	2	0	1866
27	2	0	3622
27	2	0	3643
27	2	0	3447
27	2	0	3340
27	2	0	2972
27	2	0	760
28	2	0	1023
28	2	0	1524
28	2	0	2946
28	2	0	1172
28	2	0	3944
28	2	0	1947
28	2	0	890
28	2	0	889
28	2	0	1117
28	2	0	1152
28	2	0	1115
28	2	0	1002
28	2	0	3920
28	2	0	2530
28	2	0	2069
28	2	0	3584
28	2	0	2974
28	2	0	2082
29	2	1	296
29	2	0	1536
29	2	0	1155
29	2	0	3970
29	2	0	2109
29	2	0	3567
29	2	0	3934
29	2	0	1572
29	2	0	1250
29	2	0	3487
29	2	0	1619
29	2	0	1131
29	2	0	1786
29	2	0	3462
29	2	0	2224
29	2	0	3230
29	2	0	2845
29	2	0	1827
29	2	0	1955
29	2	0	1506
29	2	0	1950
30	3	0	1097
30	3	0	1081
30	3	1	1936
30	3	0	1317
30	3	0	3846
30	3	0	767
30	3	0	2012
30	3	0	2090
30	3	0	1817
30	3	0	1368
30	3	0	1066
30	3	0	3150
30	3	0	2259
30	3	0	2013
30	3	0	1221
31	3	1	339
31	3	0	731
31	3	0	1240
31	3	0	2685
31	3	0	2113
31	3	0	911
31	3	0	3510
31	3	1	896
31	3	1	417
31	3	1	723
31	3	0	842
31	3	0	1539
31	3	0	1405
31	3	0	1655
31	3	0	900
31	3	1	1959
31	3	0	2745
31	3	0	1790
31	3	0	1051
31	3	0	3312
31	3	0	1383
31	3	0	1230
31	3	0	1060
31	3	0	1167
31	3	0	1939
31	3	0	1133
31	3	1	1507
32	3	1	315
32	3	0	3099
32	3	1	2833
32	3	0	3288
32	3	0	1369
32	3	0	1096
32	3	1	1435
32	3	0	1089
32	3	0	1811
32	3	1	1384
32	3	0	2289
32	3	0	2251
32	3	0	1889
32	3	0	1704
32	3	1	2457
32	3	0	848
32	3	0	2457
32	3	0	2089
32	3	0	767
32	3	0	2594
32	3	1	1144
32	3	0	3440
32	3	0	3437
32	3	0	2331
32	3	0	2137
32	3	0	778
32	3	0	940
32	3	1	932
33	3	0	3152
33	3	1	2733
33	3	0	1784
33	3	0	1938
33	3	0	1796
33	3	0	1961
33	3	0	3365
33	3	0	2917
33	3	0	1555
33	3	0	3335
33	3	0	2841
33	3	1	1171
33	3	0	1535
33	3	0	788
34	3	1	1129
34	3	0	1967
34	3	0	2836
34	3	0	2101
34	3	0	1342
34	3	0	1298
34	3	0	3487
34	3	0	3098
34	3	0	1988
35	3	0	2921
35	3	0	773
35	3	0	2644
35	3	0	3455
35	3	0	3258
35	3	0	2455
35	3	0	1136
35	3	0	1784
35	3	0	1619
35	3	0	962
35	3	0	844
35	3	1	3397
35	3	0	1004
35	3	0	2203
35	3	0	3462
35	3	0	1615
36	3	1	25
36	3	0	3216
36	3	0	2274
36	3	0	2734
36	3	0	2229
36	3	0	1497
36	3	0	3874
36	3	0	1487
36	3	1	639
36	3	0	2868
36	3	0	3566
37	3	1	166
37	3	0	3122
37	3	0	2382
37	3	0	1879
37	3	0	1098
37	3	0	788
37	3	0	879
37	3	1	2793
37	3	0	1145
37	3	0	1777
37	3	1	1494
37	3	0	3150
37	3	0	1260
37	3	0	3406
37	3	0	1003
38	3	0	964
38	3	0	1665
38	3	0	1339
38	3	0	968
38	3	1	1964
38	3	0	3406
38	3	0	1433
38	3	0	2656
38	3	0	987
38	3	0	1810
38	3	0	1617
38	3	0	2362
39	3	1	27
39	3	1	285
39	3	0	1664
39	3	0	1250
39	3	0	810
39	3	1	405
39	3	0	2292
39	3	0	1782
39	3	0	1334
39	3	0	3434
39	3	0	3323
39	3	0	2917
39	3	0	2485
39	3	0	1030
40	3	1	94
40	3	1	1667
40	3	0	3543
40	3	1	1204
40	3	0	1048
40	3	0	822
40	3	0	3939
40	3	1	1516
40	3	0	2373
41	3	0	3951
41	3	0	3537
41	3	0	1088
41	3	0	986
41	3	0	1344
41	3	0	2125
41	3	0	2201
41	3	0	1496
41	3	0	2659
41	3	0	1176
42	3	0	1041
42	3	0	1354
42	3	1	1801
42	3	0	1006
42	3	0	3057
42	3	0	1755
42	3	0	3255
42	3	0	1067
43	3	0	3925
43	3	0	1321
43	3	0	736
43	3	0	2792
43	3	0	1703
43	3	0	1744
43	3	0	2324
43	3	0	1160
43	3	1	2096
44	3	1	278
44	3	0	1025
44	3	0	823
44	3	0	2886
44	3	0	1789
44	3	0	2274
44	3	0	1064
44	3	0	1395
44	3	0	851
45	3	0	1312
45	3	0	3168
45	3	1	2768
45	3	0	3030
45	3	0	3440
45	3	0	976
45	3	0	2202
45	3	0	2965
46	3	1	30
46	3	0	2110
46	3	0	3858
46	3	0	1778
46	3	0	1023
46	3	0	1398
46	3	0	2978
46	3	0	916
46	3	0	2927
46	3	0	3438
47	3	1	2
47	3	0	1788
47	3	0	2298
47	3	0	1063
47	3	0	1440
48	3	0	3078
48	3	0	1076
48	3	0	1514
48	3	1	1328
48	3	0	2298
48	3	0	1743
48	3	0	1117
48	3	0	930
49	3	0	1882
49	3	0	781
49	3	0	955
49	3	0	1734
49	3	0	3000
49	3	0	1162
49	3	0	2327
50	3	0	1805
50	3	0	2240
50	3	0	962
50	3	1	2041
50	3	0	1229
50	3	0	1761
50	3	0	1565
51	3	0	3983
51	3	0	916
51	3	0	1949
51	3	0	2833
51	3	1	1812
52	3	0	1792
52	3	0	3473
52	3	0	3935
52	3	0	1122
52	3	0	1818
52	3	0	1026
53	3	1	317
53	3	0	3611
53	3	0	3306
53	3	0	3342
53	3	0	3808
53	3	0	1871
53	3	0	3285
53	3	0	1215
53	3	0	3139
53	3	0	2002
53	3	0	2033
53	3	0	2243
54	3	1	249
54	3	0	3862
54	3	0	992
54	3	1	1546
54	3	0	928
54	3	0	2925
54	3	0	1017
54	3	1	1584
55	3	0	3905
55	3	0	3485
55	3	0	839
55	3	1	674
56	3	1	254
56	3	0	1340
56	3	0	2287
56	3	0	990
56	3	0	3588
56	3	0	1019
56	3	0	1980
57	3	1	312
57	3	0	3248
57	3	0	2304
57	3	0	1018
57	3	0	3489
57	3	0	1990
57	3	0	1303
58	3	0	937
58	3	0	1118
58	3	0	2239
58	3	0	1716
58	3	0	3412
58	3	0	3368
58	3	1	1949
59	3	0	2829
59	3	1	1384
59	3	0	1116
59	3	0	3542
59	3	0	927
60	3	0	2981
60	3	0	1007
60	3	0	3080
60	3	0	802
60	3	0	771
60	3	0	2266
60	3	0	1695
61	4	0	1085
61	4	1	1982
61	4	0	945
61	4	0	3021
61	4	0	3391
61	4	1	2621
62	4	1	164
62	4	0	1756
62	4	0	2613
62	4	1	598
62	4	0	2946
63	4	1	2593
63	4	0	1977
63	4	0	1835
63	4	0	1674
63	4	0	2897
63	4	0	2510
63	4	0	3715
64	4	0	2894
64	4	0	3174
64	4	0	2091
64	4	0	1793
65	4	0	1843
65	4	0	2468
65	4	0	2264
66	4	0	2628
66	4	0	1473
66	4	0	3004
66	4	0	2280
66	4	0	1396
67	4	0	1434
67	4	0	2116
67	4	0	797
68	4	0	3372
68	4	0	1809
68	4	0	2648
68	4	0	1647
69	4	0	2439
69	4	1	2569
69	4	0	3754
69	4	0	1100
69	4	0	1498
69	4	0	1382
69	4	1	1918
70	4	0	1619
70	4	0	2111
70	4	0	2461
70	4	0	3418
71	4	1	44
71	4	0	2524
71	4	0	2625
71	4	0	3377
71	4	0	3264
71	4	0	1956
71	4	0	1185
71	4	0	1716
72	4	0	1123
72	4	0	1796
72	4	0	1321
72	4	0	3095
72	4	0	1102
73	4	0	1739
73	4	0	3000
73	4	0	2604
73	4	0	2880
73	4	0	3090
73	4	0	1180
74	4	0	1539
74	4	0	3235
74	4	0	1462
74	4	1	938
74	4	0	1481
74	4	0	1151
74	4	0	1685
75	4	1	4
75	4	0	2581
75	4	0	3016
75	4	0	2080
75	4	0	1453
75	4	0	1192
75	4	0	1255
75	4	0	1031
76	4	0	2936
76	4	1	2087
76	4	0	3246
76	4	0	3887
76	4	0	3344
77	4	1	2514
77	4	1	766
77	4	0	1094
78	4	0	3264
78	4	0	3088
78	4	0	1699
78	4	1	756
78	4	0	2888
78	4	0	1564
78	4	0	2247
79	4	1	838
79	4	0	1294
79	4	0	3651
79	4	0	1820
80	4	1	135
80	4	0	1171
80	4	1	1045
80	4	0	1489
80	4	0	1698
80	4	0	3062
80	4	0	874
80	4	1	1272
81	4	0	3881
81	4	1	442
81	4	0	3993
81	4	1	2525
82	4	0	3077
82	4	0	3066
82	4	1	2218
82	4	0	3914
82	4	0	2099
82	4	0	2908
83	4	0	3042
83	4	0	3836
83	4	0	1824
83	4	0	1081
84	4	1	210
84	4	1	2292
84	4	1	697
84	4	0	1383
84	4	0	1438
85	4	0	3958
85	4	0	3055
85	4	0	3835
85	4	0	951
85	4	0	809
86	4	0	2028
86	4	0	762
86	4	0	1586
86	4	1	1658
87	4	0	1432
87	4	0	2263
87	4	0	1136
87	4	1	3781
88	4	0	2864
88	4	0	1794
88	4	0	1203
88	4	0	1285
89	4	1	1
89	4	0	2561
90	4	1	1113
90	4	0	1310
90	4	0	1037
90	4	0	1795
91	4	0	1204
91	4	0	3112
91	4	0	2682
91	4	0	866
91	4	0	2328
91	4	0	797
91	4	0	1087
92	4	0	1670
92	4	1	2152
92	4	0	2987
93	4	0	3984
93	4	0	886
94	4	1	14
94	4	0	3056
94	4	0	1115
94	4	0	1336
95	4	0	1769
95	4	0	2885
95	4	0	759
95	4	0	3040
96	4	0	1692
96	4	0	1906
97	4	0	3316
97	4	0	928
97	4	0	2112
98	4	1	1950
98	4	0	3189
98	4	0	2025
98	4	0	850
99	4	0	1359
99	4	0	3252
99	4	0	3917
99	4	0	2467
99	4	0	1248
100	4	0	2899
100	4	0	2371
100	4	0	1124
101	4	0	3162
101	4	0	3472
101	4	0	2360
101	4	0	1625
102	4	1	289
102	4	0	3346
102	4	0	1882
102	4	0	1720
102	4	0	3488
103	4	0	1964
103	4	0	939
103	4	0	2963
103	4	0	2664
103	4	0	2215
104	4	0	3209
104	4	0	1469
104	4	0	1182
104	4	1	1815
104	4	0	799
105	4	1	12
105	4	0	2117
106	4	0	1291
106	4	0	1131
106	4	0	3002
107	4	0	1802
108	4	0	2228
109	4	0	3292
109	4	0	3251
110	4	0	1802
110	4	0	2844
110	4	0	1706
111	4	0	1608
111	4	0	3268
111	4	0	772
111	4	0	2690
111	4	0	3967
111	4	1	897
111	4	0	2242
112	4	0	1755
112	4	0	1701
112	4	1	1370
113	4	1	353
113	4	0	1719
116	4	0	2279
116	4	0	3069
116	4	0	3367
116	4	0	2931
117	4	0	3451
118	4	1	2129
118	4	0	1766
119	4	1	283
119	4	0	1009
119	4	0	998
120	4	0	1403
120	4	0	879
121	4	0	1257
121	4	0	3314
122	4	0	3264
122	4	0	823
122	4	1	708
123	4	0	1277
123	4	0	1797
123	4	1	2332
124	4	0	1801
124	4	0	1198
124	4	0	770
124	4	0	998
125	4	1	1242
125	4	0	3499
126	4	0	2930
126	4	0	1744
126	4	0	1329
127	4	0	3500
127	4	0	1549
127	4	0	1453
128	4	0	1258
128	4	0	1423
129	4	0	3482
129	4	0	1705
129	4	1	1516
129	4	0	3848
130	4	0	1398
130	4	1	1517
131	4	0	2950
131	4	0	1957
132	4	0	1676
133	4	0	1798
133	4	0	3385
133	4	0	956
134	4	0	1839
135	4	0	3528
135	4	0	1500
136	4	1	2442
137	4	0	1843
137	4	1	918
139	4	0	1200
140	4	0	3876
140	4	0	3547
140	4	0	1567
140	4	0	1300
141	4	0	843
142	4	0	1097
142	4	0	2266
143	4	0	1845
144	4	0	902
145	4	0	3092
146	4	1	538
146	4	0	2212
146	4	0	2017
146	4	0	771
149	4	0	1007
152	4	0	2994
154	4	1	2076
155	4	1	3832
155	4	0	848
155	4	0	3055
156	4	0	2898
157	4	0	2591
158	4	0	799
158	4	0	1791
158	4	1	3526
158	4	0	1842
159	4	0	3367
159	4	1	1887
159	4	0	741
160	4	0	2157
163	4	0	1228
163	4	0	1299
163	4	0	1237
164	4	1	30
166	4	0	1222
169	4	1	294
170	4	0	2906
170	4	0	3387
171	4	0	3632
171	4	0	3213
171	4	0	1923
171	4	0	1681
172	4	1	1080
172	4	0	1734
176	4	0	1460
178	4	0	3070
178	4	0	2483
178	4	0	3930
179	4	0	2839
181	4	0	2038
185	4	0	2166
188	4	0	1310
189	4	0	3463
190	4	0	1761
191	4	0	3517
191	4	1	1970
191	4	0	798
192	4	1	2093
196	4	1	1453
198	4	0	1576
207	4	0	2944
207	4	0	1391
210	4	0	1822
212	4	0	740
213	4	0	1851
214	4	0	904
214	4	0	1763
215	4	0	3890
216	4	0	930
218	4	0	1178
218	4	0	2418
219	4	0	1711
221	4	0	1720
222	4	0	893
222	4	1	1584
224	4	0	864
226	4	0	1469
230	4	0	799
230	4	0	2037
251	4	0	793
265	4	0	758
274	4	0	1097
276	4	1	21
285	4	0	1533
305	4	0	1613
